# Supplementary material for: Three myths about risk thresholds for prediction models
Source: BMC Med. 2019 Oct 25;17:192. doi: 10.1186/s12916-019-1425-3 (PMC6814132; doi:10.1186/s12916-019-1425-3)
Supplement: Supplementary file 1 — Additional file 1. Csv file containing the predicted probabilities of malignancy by the ADNEX model and the true outcomes (1 = malignant, 0 = benign). [file 12916_2019_1425_MOESM1_ESM.csv]

pred	outcome
0.0405146236	0
0.0355085522	0
0.1592638182	1
0.7138995037	1
0.00713300780000004	0
0.0211885468	0
0.9328760793	1
0.0450427744	0
0.0581961478	0
0.00653509419999998	0
0.6922133829	1
0.9762196274	1
0.0142027164	0
0.00194031220000002	0
0.0744184716	0
0.00799627540000003	0
0.0166140533	0
0.0215128282	0
0.9656134275	1
0.3669260991	1
0.00752679720000005	0
0.5972176802	1
0.9628836339	1
0.0214609824000001	0
0.0443891008	0
0.3322705574	1
0.6829203058	0
0.7695819289	0
0.0157265881	0
0.8249459801	1
0.0068477938	0
0.188819092	1
0.7910221008	1
0.2807537018	1
0.00404042959999995	0
0.2618328159	1
0.2429927971	0
0.7803964962	1
0.9146310111	1
0.8388177025	0
0.0307140222	0
0.8465642506	1
0.0664116686	0
0.0196445750000001	0
0.4723442322	0
0.9355721539	1
0.7876958	1
0.7398680645	1
0.5041487439	1
0.0376445464	0
0.0115706761	0
0.189506232	0
0.0200011345	0
0.9512144788	1
0.0495730177	0
0.0789429255	0
0.8004752838	1
0.00270493949999995	0
0.6896716072	1
0.0234882595	0
0.0447264949	0
0.7570994176	1
0.00726398709999998	0
0.0177177012	0
0.0187193109	0
0.00555977119999995	0
0.00784959549999997	0
0.0256449244	0
0.7637358758	1
0.0385731897	0
0.0810038874	0
0.0203435553	0
0.0167078827	0
0.0277492827	0
0.0032592602	0
0.0329267765	0
0.026684215	0
0.1921221255	0
0.0530364972	0
0.0628389844	0
0.0495730177	0
0.0113982926	0
0.0108184499	0
0.0410804436	0
0.0770863529	0
0.4532169013	1
0.062052864	0
0.0258411137	0
0.0417268071	0
0.0158177767	0
0.6789588339	1
0.6742292099	1
0.0189821854	0
0.2408016068	1
0.0239843277	0
0.00688853619999996	0
0.5639667177	1
0.1568637883	0
0.0837852791	0
0.0203128795	0
0.0536512182	0
0.13722925	0
0.1390418923	1
0.9062539905	1
0.3504088317	0
0.9476262081	1
0.0681221286	0
0.0265072696999999	0
0.0451120467	0
0.00287241630000001	0
0.00488194040000001	0
0.1590845037	1
0.2149015343	0
0.00557505199999997	0
0.00247073490000005	0
0.0171934432	0
0.00940526159999999	0
0.0299678566	0
0.0391705728	0
0.2867085665	0
0.0501157074	0
0.0257666560000001	0
0.1646735209	0
0.9724319498	1
0.8396610757	1
0.00577706990000004	0
0.0210558812	0
0.0284096655	0
0.017672857	0
0.0685828382	0
0.0516666718	0
0.8406713741	1
0.2164488634	1
0.0340331917	0
0.00510587019999997	0
0.9081476357	0
0.1370452467	0
0.1081154885	0
0.8835877479	1
0.0565354968	0
0.0264661979	0
0.6381376617	1
0.4866226257	1
0.00369299170000004	0
0.031691094	0
0.0169048294	0
0.208971018	1
0.1496266557	0
0.0104512778	0
0.0391875422	0
0.1064568221	0
0.3306992082	1
0.7656072579	0
0.2150085173	0
0.0108187235	0
0.0118616685	0
0.2391349824	1
0.1432634127	0
0.0278677426	1
0.6667980453	1
0.9403936896	1
0.3703364355	1
0.6256800554	1
0.0543654609000001	0
0.0208861371	0
0.1577045629	0
0.0135544382	0
0.0143997364	0
0.0215252717	0
0.0157410003	1
0.9782363617	1
0.1025462739	0
0.6816758326	1
0.0124266195	0
0.6185581999	0
0.6832169249	1
0.3299408414	0
0.0289027862	0
0.455363088	1
0.0305180856	0
0.5297336143	1
0.0204145345	0
0.0196575530999999	0
0.6060992407	0
0.026193103	0
0.3655379165	1
0.6250998667	0
0.0199504581	0
0.3640454132	1
0.036402215	0
0.00767101189999997	0
0.0181604961	0
0.00394826709999996	0
0.0210809721	0
0.0782269379	0
0.0160838608	0
0.1250154526	0
0.0161377995999999	0
0.35109019	1
0.1484438028	0
0.6322291664	1
0.4575706165	1
0.0166561448	0
0.0431667793	0
0.0152047473	0
0.0268572278	0
0.0597357693	0
0.9637374475	1
0.0284127782	0
0.772221733	1
0.9426884347	1
0.0187703215	0
0.1447800705	0
0.0269598156	1
0.00755489320000002	0
0.00544849609999998	0
0.0125600758	0
0.2870826583	1
0.0659208981	0
0.0144420698	0
0.00734284490000003	0
0.00718215609999995	0
0.2768042847	0
0.0214984537	0
0.0159245205	0
0.0992871097	0
0.0115627642	1
0.3095475288	0
0.0114181929	1
0.00953450980000004	1
0.0120276737	0
0.3452737906	1
0.1335979773	1
0.1584554318	0
0.00698495040000002	0
0.5493006418	1
0.0229930077	0
0.00756162650000003	0
0.1354336199	1
0.0119051819	0
0.3164942084	1
0.0321275518	0
0.00388038359999998	0
0.209398316	0
0.0439565631	0
0.4587477256	0
0.0726475031	0
0.0347904671	0
0.0246512457	0
0.8253451569	1
0.6786098236	1
0.8452074552	1
0.7475742792	1
0.8708535575	1
0.6960671969	1
0.8337459478	1
0.7201480684	1
0.9764511495	1
0.9740858194	1
0.00449484929999999	0
0.0481721786	0
0.0955888338000001	0
0.056057719	0
0.9759341877	1
0.6000242693	1
0.00549930489999995	0
0.8207175411	1
0.8336735858	1
0.940191834	1
0.785302923	1
0.0203060952	0
0.9668483882	1
0.7611925363	1
0.0244781401	0
0.8250540704	1
0.9284665508	1
0.0307363413	0
0.9626341708	1
0.1521357686	0
0.7485866072	1
0.607459375	1
0.0372959863	0
0.985879103	1
0.0178322722000001	0
0.8369710177	1
0.9799474189	1
0.1153931889	1
0.00274418710000002	0
0.9224797442	1
0.9043333296	0
0.3015141157	1
0.1078904528	0
0.0407947554	0
0.9841969216	1
0.8447591205	0
0.1934941304	0
0.4666892638	0
0.8037065364	1
0.0883771234	0
0.9938218154	1
0.1451933768	0
0.9709803574	1
0.9805974591	1
0.0451052278	0
0.7900108031	1
0.00312500589999998	0
0.106691024	0
0.022350992	0
0.0288761151	0
0.1045719289	0
0.0141641198	0
0.9635249189	0
0.1088189365	0
0.259972429	1
0.9631159652	1
0.0343008994	0
0.7563089687	0
0.7204657894	1
0.0390378501999999	0
0.9539954548	1
0.7632002915	1
0.0562132064	1
0.0198507777	0
0.7181536907	1
0.00346224340000001	0
0.2873811211	1
0.0239085107	0
0.2961666224	0
0.0190486683	0
0.0774900454	1
0.9743317605	1
0.0160742974	0
0.00783376209999997	0
0.8041730087	1
0.6954422332	1
0.2467103997	0
0.4696089865	1
0.6796469102	1
0.0222964081	0
0.2882419599	0
0.7106917504	1
0.7006385958	1
0.0261227733	1
0.3412246402	0
0.00294810499999998	0
0.7879165737	1
0.034840245	0
0.9427217571	1
0.0286494764	0
0.2476350348	1
0.0503087636	0
0.00388960199999999	0
0.6041758642	1
0.7662378398	1
0.6235258391	1
0.0322485803	0
0.8425037874	1
0.8363701619	1
0.0232300177	0
0.9656754561	1
0.0814348627	0
0.5546466114	1
0.0080701567	0
0.9364216131	1
0.1616768219	0
0.3343836092	0
0.513579603	0
0.8335608176	1
0.0491153546	0
0.0055647607	0
0.0100708093	0
0.0368069031	0
0.0346529195	0
0.8802901676	1
0.6901236247	1
0.9319908211	1
0.8946573861	1
0.0224631622	0
0.0186650316	0
0.0798812929	0
0.0211268495	0
0.3204438956	1
0.101297951	0
0.2473764858	0
0.525930982	1
0.6900251551	1
0.9138605721	1
0.8718683509	1
0.9550654523	1
0.00280351940000001	0
0.4049805854	1
0.0545086714	0
0.00564039500000002	0
0.301576838	0
0.8451693516	1
0.7593613764	1
0.1170431186	0
0.3731309034	1
0.0269224338	0
0.0125126404	0
0.9799030405	1
0.742321	1
0.4313095635	1
0.9222596997	1
0.8853086779	1
0.9609024978	1
0.2453346902	0
0.2475636639	0
0.8948041162	1
0.9680628159	1
0.9562127669	1
0.4918625285	0
0.492743647	1
0.6959125701	1
0.0267186377999999	0
0.8568487255	1
0.7682997552	1
0.3650185405	0
0.6008052952	1
0.6110201682	1
0.059874677	0
0.9630536423	1
0.9059159077	1
0.9713378409	1
0.6868243642	1
0.9767490163	1
0.1594832383	0
0.0584409136	1
0.00768971799999996	0
0.7441641891	1
0.3094414269	1
0.9381389412	1
0.9759867771	1
0.8782834044	1
0.7054816733	1
0.9837067638	1
0.2471373898	1
0.00395003849999997	0
0.0227937974	0
0.053928132	0
0.636051607	1
0.0384791838	0
0.2141695278	0
0.8447758298	1
0.5114745485	1
0.9492764084	1
0.2825984026	1
0.6867522222	1
0.093818047	0
0.0469277464	0
0.9598319312	1
0.7067388808	1
0.316268774	1
0.6017680344	1
0.9852424998	1
0.9603447164	1
0.9763928652	1
0.386694443	1
0.738613084	1
0.8667231002	1
0.0232126942000001	0
0.0238194282	0
0.1052527489	0
0.0227495055	0
0.8197737852	1
0.5827734819	0
0.6447507758	1
0.00743754860000001	0
0.00802884290000005	0
0.0128804852	0
0.00860230340000001	0
0.00245258130000003	0
0.00623238989999997	0
0.0201211593	0
0.0106365131	0
0.00158045579999999	0
0.0139332525	0
0.0211025206	0
0.0111072226	0
0.0237374337	0
0.00862535249999996	0
0.0217594374	0
0.1495798054	0
0.0106364825	0
0.0210225256	0
0.00754126759999996	0
0.026748121	0
0.00503034719999995	0
0.00863653470000003	0
0.0298267436	0
0.6684997731	1
0.00739505740000002	0
0.0030753456	0
0.095341901	0
0.3191622951	0
0.00540236900000002	0
0.2211733911	0
0.0164704057	0
0.00516033120000003	0
0.0342453528	0
0.00343183690000004	0
0.0123025535	0
0.00880892980000003	0
0.0145484654	0
0.7441431629	1
0.0518569246	0
0.00606967039999995	0
0.00748366290000002	0
0.0188478648	0
0.00659395019999998	0
0.0106988262	0
0.8932607334	0
0.1206306086	0
0.1882204112	0
0.0101413467	0
0.3696964907	1
0.00906667490000002	0
0.00229539209999996	0
0.7266810496	0
0.6742036253	1
0.0155648551000001	0
0.9878521203	1
0.00790971230000004	0
0.1838838879	0
0.1124489235	0
0.0113613491	0
0.0124986030999999	0
0.00296367040000001	0
0.0520482131	0
0.00296248300000002	0
0.0603291569	0
0.0126238811	0
0.248726625	0
0.0390957098	0
0.00313382829999997	0
0.00771277260000003	0
0.0461696086	0
0.8843601322	1
0.0100177264	0
0.0101413467	0
0.00362362839999997	0
0.0525051978	0
0.4584503535	0
0.00985748509999995	0
0.00725474770000001	0
0.0279381788	0
0.1313226551	0
0.9633174579	1
0.00223316340000002	0
0.00379087150000001	0
0.00935289319999999	0
0.9524686144	1
0.0326178651	0
0.0268123095	0
0.0376933366	0
0.0165071503999999	0
0.0204841283	0
0.00538911590000002	0
0.00187391960000005	0
0.00574358539999997	0
0.00493362980000001	0
0.110595205	0
0.0105956958	0
0.0941436578	0
0.0315913108	0
0.00723739700000003	0
0.5995059875	0
0.00439841750000003	0
0.4966130196	1
0.00707794689999997	0
0.6945284002	0
0.00503034719999995	0
0.0332163646	0
0.0984607641	0
0.00551048720000002	0
0.1573817371	1
0.160534238	1
0.00814636859999995	0
0.2156315151	0
0.0180026467	0
0.0125134539	0
0.4647279817	1
0.0193975622	0
0.9542344829	1
0.145316622	0
0.5410867471	0
0.0192368724	0
0.0518961125	0
0.00176670459999995	0
0.0154465419000001	0
0.0376996567	0
0.265565447	0
0.00159378139999999	0
0.6989089222	0
0.3939731649	1
0.0297688195	0
0.0159850558	0
0.00241119649999999	0
0.1493919757	1
0.00128623220000001	0
0.00990842999999997	0
0.4293924437	0
0.00221076369999995	0
0.096147593	0
0.70170453	1
0.00153983520000001	0
0.00285906250000001	0
0.4811258783	1
0.00173294719999995	0
0.0115803902	0
0.00147641369999996	0
0.0166038568	0
0.00593231360000002	0
0.00258589860000003	0
0.0045261123	0
0.6174014172	1
0.01019174	0
0.1527187187	0
0.2143769764	1
0.0662430932	0
0.0571944378	0
0.8885617907	1
0.00360659890000004	0
0.4259878741	1
0.00944914649999995	0
0.8450763884	1
0.0107275993	0
0.6829829527	1
0.00974570910000006	0
0.013464566	0
0.0138039742	0
0.2944981727	1
0.0349248104	0
0.0440384563	1
0.7523773954	1
0.00519788259999998	0
0.00644220340000001	0
0.2626678273	0
0.318630583	1
0.3272788579	0
0.00702396409999995	0
0.0744001735000001	0
0.0102806553	0
0.0223275080999999	0
0.0040182379	0
0.0424607661	0
0.1183035179	0
0.00857258930000004	0
0.00526183670000002	0
0.00462552660000004	0
0.5314077131	0
0.7618105315	1
0.00392027510000004	0
0.00645335709999995	0
0.0077554795	0
0.5894762153	1
0.00203680429999997	0
0.0020265881	0
0.0102055746	0
0.00820418889999996	0
0.1823322578	0
0.0107964544	0
0.3495106168	1
0.0033725993	0
0.00109069090000002	0
0.0145226624	0
0.00884823310000005	0
0.0281569522	0
0.0158923629	0
0.0347288075	0
0.0860202862	0
0.0190200632999999	0
0.0118577927	0
0.00483297100000002	0
0.0217332314999999	0
0.0469543826	0
0.4797904001	1
0.013014513	0
0.00870635509999995	0
0.7068295213	1
0.00641498190000001	0
0.0775444019	0
0.00685182449999999	0
0.083151646	0
0.5998622832	1
0.00350938290000002	0
0.0124986030999999	0
0.6261046885	0
0.0858068169	0
0.0103400401	0
0.8347479377	0
0.00477781820000001	0
0.3987291222	0
0.0081912462	0
0.00224978330000003	0
0.0067137236	0
0.00563590690000004	0
0.1281363685	0
0.1818398203	0
0.0143540289	0
0.00135610880000003	0
0.0214428666000001	0
0.1587182984	0
0.00894794649999997	0
0.0963195817	1
0.0112646725	0
0.015339542	0
0.0183287786	0
0.0107275993	0
0.8932607334	0
0.0580143427000001	0
0.1101109308	0
0.0117493461	0
0.5957465568	0
0.0039202492	0
0.0265916892	0
0.00654417389999995	0
0.00829601030000005	1
0.4039165355	0
0.3974019043	1
0.0390645884	0
0.8219375622	1
0.0231561955	0
0.00731733779999999	0
0.1839254103	0
0.0362097568	0
0.0326604744	0
0.1724334419	0
0.00459164560000003	0
0.732929941	0
0.3380056175	1
0.267058738	0
0.6769312037	0
0.1669542443	0
0.3380056175	1
0.9716557632	1
0.9721234371	1
0.2587513344	1
0.0266440471	0
0.0574219114	0
0.7854342529	1
0.1773715705	0
0.5606192933	0
0.0333742331	0
0.1853570049	0
0.1340152678	1
0.4228098073	1
0.7255673461	0
0.2189227588	0
0.3615284405	0
0.069518097	0
0.0792708318000001	0
0.9806397747	1
0.1119683291	0
0.0792708318000001	0
0.1695616975	0
0.5606113228	1
0.0474376808	0
0.7888656371	1
0.5524596733	1
0.2363101515	0
0.9545031883	1
0.5263218061	1
0.2401421261	0
0.9749052939	1
0.00439189149999997	0
0.0268488314000001	0
0.3725326171	1
0.9343497163	1
0.7506877221	1
0.320347207	0
0.1148857989	0
0.9769098703	1
0.6557496851	1
0.6111760069	1
0.5528323932	1
0.0395090266	0
0.0129889378	0
0.0594409353000001	0
0.8802792162	1
0.0192592836	0
0.00135869649999998	0
0.0319023961	0
0.9778970751	1
0.9887443278	1
0.8936405038	0
0.0313333997	0
0.00460331780000001	0
0.0314926026	0
0.9463317192	1
0.0678176783	0
0.331688423	1
0.6229174945	1
0.7285662984	1
0.9784943955	1
0.2001517479	1
0.0868002816	0
0.00310485069999999	0
0.8501922822	1
0.946078888	0
0.7333657045	1
0.5549464491	0
0.9938514657	1
0.0793488265	0
0.0714522579	0
0.1873322524	1
0.00438587459999995	0
0.8710539039	1
0.0629965295	0
0.0342783956	0
0.044211302	0
0.00310485069999999	0
0.0214896991	0
0.8872276727	0
0.3917244933	0
0.6316351221	1
0.0844062219	0
0.0635794082	0
0.9671741014	1
0.9876318607	1
0.8967970397	1
0.9968949177	1
0.6726844767	1
0.0351714869	0
0.9709278569	1
0.0938019179	0
0.0908446467	0
0.5360874345	0
0.0820016661	0
0.9416637995	1
0.6318926957	0
0.9389413106	1
0.9880245566	1
0.8655207876	1
0.7783846375	1
0.8904800571	1
0.1969032856	0
0.3936600976	1
0.9758537123	1
0.2082211566	0
0.8823493806	1
0.9607645969	1
0.0791595999	1
0.9019645982	0
0.9686871884	1
0.6159675174	1
0.5013338686	1
0.8972921981	1
0.0301065166	0
0.8602156282	1
0.2237228693	1
0.0155364140000001	0
0.5618637619	1
0.0733772142	0
0.619931432	1
0.0316747783	0
0.0635975743	0
0.6739703002	1
0.1978054699	0
0.9245980912	1
0.8098731833	0
0.2716423358	0
0.4931911531	1
0.0426755049999999	0
0.9864366993	1
0.0199654497	0
0.1671391743	0
0.0395165119000001	0
0.9863213395	1
0.4502329046	0
0.4539022564	0
0.916186471	1
0.9285983613	1
0.6706840596	0
0.4297482407	0
0.7969429001	0
0.1285392534	0
0.1343786905	0
0.0366446945	0
0.0262551752	0
0.497425638	0
0.0610750869	0
0.4334637937	1
0.0502277581	0
0.0216247926000001	0
0.1625079533	0
0.016464463	0
0.8172572773	1
0.8986527532	0
0.0322997724	0
0.4275513345	1
0.0226979555	0
0.0629023947	0
0.9398979555	1
0.00956140729999999	0
0.7939663953	0
0.5826225205	1
0.0933264813	0
0.035447128	0
0.0258116935	0
0.0353371475000001	0
0.8229908919	1
0.9694823543	1
0.0696362621	0
0.0964434507	0
0.0696420508	0
0.5287309189	1
0.4945509943	0
0.0344568854	0
0.9200162159	1
0.0265371125	0
0.0491868337	0
0.0866901237	0
0.0470442931	0
0.1345883142	0
0.3652900768	0
0.3660203084	1
0.0121407812	0
0.0566672334	0
0.9575754359	1
0.5550729884	0
0.0100100910000001	0
0.6699249702	0
0.690305813	1
0.9334915199	1
0.898102124	1
0.9336195894	1
0.2301518122	0
0.9420140222	1
0.9760753965	1
0.1647048219	0
0.0247261878	0
0.4350717579	1
0.0748403202	0
0.7651281299	0
0.0176608901	0
0.8524320012	1
0.9564700484	1
0.5452572614	0
0.0292917125	0
0.348038829	0
0.00333198810000002	0
0.0222964081	0
0.127108139	0
0.0994908726	1
0.0461232719	0
0.0510776232	1
0.0658893813	0
0.7464675991	1
0.0284127782	0
0.6122692572	0
0.1260446636	1
0.2182287934	0
0.6615663268	1
0.8685571812	1
0.3416063877	0
0.0279027777999999	0
0.7654388306	0
0.5594644171	0
0.0561060554	0
0.9865675699	1
0.9894494709	1
0.6096351743	1
0.1820086649	0
0.8665776715	1
0.8057111387	1
0.932177924	1
0.9733863411	1
0.99702396	1
0.8040728201	0
0.6488588346	0
0.1625917893	0
0.6976965768	1
0.0261096371	0
0.5785006237	1
0.0723605103	0
0.457554122	1
0.9947337896	1
0.0496732535	0
0.0491372559	0
0.0140199676	0
0.9972688935	1
0.9701351401	1
0.1835647365	0
0.0491226695	0
0.0881062315	0
0.7118544004	0
0.6959189949	1
0.0193151945	0
0.0272487232	0
0.00746129070000001	0
0.0391981378	0
0.3068649534	0
0.9845051009	1
0.9721273809	1
0.0110658769999999	0
0.0333742331	0
0.7182784987	1
0.9789865066	1
0.0503087636	0
0.029406282	0
0.1353465498	0
0.0183764948	0
0.216125491	0
0.9882454004	1
0.9540228655	1
0.00390362320000004	0
0.0437573752	0
0.1231232712	0
0.8685380782	0
0.671837732	1
0.4094121255	0
0.0425266622	0
0.1531394195	0
0.8772219327	1
0.9634027524	1
0.9993645543	1
0.5798655998	0
0.8455018866	0
0.9957880269	1
0.779044835	1
0.8156399508	0
0.5551838883	0
0.0601666479	0
0.027814076	0
0.0263968693	0
0.0177167785	0
0.0194825306999999	0
0.00313891389999998	0
0.1817732288	0
0.00857528600000002	0
0.0187216636	0
0.0120671091	0
0.9100324642	1
0.0117378416	0
0.00804479859999996	0
0.1661109175	1
0.1962366594	0
0.367972938	0
0.0318588265999999	0
0.0135698262	0
0.0099038052	0
0.2077689678	0
0.00185817050000003	0
0.0217770497999999	0
0.00551559040000005	0
0.0372747529	0
0.3799946415	0
0.00746535150000005	0
0.0631247633000001	0
0.0488654287	1
0.9416331393	1
0.0156111396	0
0.007735677	0
0.00241791039999995	0
0.000463474599999958	0
0.3021377817	1
0.00821085129999999	0
0.4593438917	1
0.1640944324	0
0.0467026352	0
0.0223723799	0
0.9154542662	1
0.0200402849	0
0.000908263799999975	0
0.0107121726	0
0.00265236869999996	0
0.00990842999999997	0
0.3571985123	1
0.00888704699999998	0
0.3384012822	0
0.1315138349	0
0.0139159817	0
0.1419482363	0
0.0182051742	0
0.0122786429	0
0.4952071256	1
0.1393568159	0
0.00767107040000004	0
0.00568807950000005	0
0.2396177728	1
0.0397037754	0
0.1891436963	0
0.00200721000000004	0
0.0237018591	0
0.1662710323	1
0.8340995137	1
0.8764461103	1
0.0601779511	0
0.00415724890000002	0
0.2433643127	0
0.4279154595	0
0.068625366	0
0.0122688328	0
0.00156140279999994	0
0.0287116273	0
0.0611142692	0
0.0830812127	0
0.0134613248	0
0.00183186540000002	0
0.00137699629999999	0
0.00175713580000003	0
0.0715590392	0
0.222911106	1
0.2360428886	0
0.0370192083000001	0
0.0137090607	0
0.5332826407	1
0.1040243139	0
0.0129032505	0
0.2397102768	0
0.00903451290000001	0
0.0136809031	0
0.8090707244	0
0.00669832439999996	0
0.0239293117	0
0.00694432749999996	0
0.079434829	0
0.1044177906	0
0.4530941602	0
0.0114885447999999	0
0.1784326281	0
0.0728759852	0
0.1396126778	0
0.2114087612	0
0.00827708270000005	0
0.1776163489	0
0.1248674933	0
0.0211878803	0
0.00135073509999994	0
0.0128578819	0
0.0216938139	0
0.00787731229999999	0
0.0582091961	0
0.00916816919999996	0
0.012777746	0
0.6766318992	0
0.8761108633	0
0.0993237463	0
0.00737848080000003	0
0.00153404550000003	0
0.0024745102	0
0.1746061408	0
0.5169501901	1
0.5879507507	0
0.00998544209999996	0
0.00374908529999995	0
0.00986438059999994	0
0.0258333224	0
0.1475892799	0
0.1898910843	0
0.00207419480000004	0
0.1436974568	0
0.0439233561	0
0.0328942561	0
0.7066214896	1
0.00233058090000005	0
0.0141883016	0
0.0406777337999999	0
0.2738241972	0
0.1541920756	0
0.8965807219	1
0.5383189647	1
0.0100028522	0
0.00242938790000002	0
0.0082064503	0
0.8942552612	1
0.0730393081	1
0.0168256527	0
0.0576920286	0
0.5661428835	0
0.0325349759	0
0.0223418201	0
0.1588127122	0
0.1508759821	0
0.6427753233	1
0.972064875	1
0.0113167652	0
0.8695793893	1
0.5774568303	0
0.00874267380000004	0
0.016448972	0
0.1848940158	0
0.7424379089	1
0.0204053436	0
0.0977067689	0
0.2716872302	0
0.5896422828	0
0.00696764549999995	0
0.0109884032999999	0
0.00849599609999996	0
0.0576816239	0
0.1337525643	0
0.5551974149	1
0.9501104237	1
0.00168232079999997	0
0.6461300433	1
0.5203033403	1
0.4028136412	1
0.0113613491	0
0.8304182337	1
0.00803907039999996	0
0.1466702204	0
0.7262000855	0
0.7627506296	0
0.1076716006	0
0.60438568	0
0.2063385716	0
0.0888543562	0
0.1723759877	0
0.050088016	0
0.2009887207	0
0.0136778583	0
0.00786418889999996	0
0.7946185267	1
0.0957564449	0
0.0552207298	0
0.1620386988	0
0.00137782630000005	0
0.5999685035	1
0.9413683547	1
0.0758468197	0
0.0134973763	0
0.0360251834999999	0
0.3672219631	1
0.0321188610000001	0
0.0344389052	0
0.0159726694	0
0.0493746993	1
0.1482778275	1
0.3562710595	1
0.5003180317	0
0.1989283829	1
0.9534534017	1
0.0114794214	0
0.0399334987	0
0.0112540701	0
0.5085200247	1
0.00950675560000003	0
0.0218712935000001	0
0.00301535210000003	0
0.343245369	1
0.00194633330000005	0
0.4821840381	0
0.3408531913	1
0.643214194	1
0.0678428189	1
0.3809893479	1
0.0135187949	0
0.0161080913	0
0.9903076537	1
0.1702767001	0
0.03108238	0
0.0185329425	0
0.00264536439999996	0
0.0828185075	0
0.2716348222	0
0.00164413060000002	0
0.1064753954	0
0.2131167085	0
0.1937794536	0
0.00257629619999999	0
0.0356592596	0
0.00658267530000001	0
0.00202603550000002	0
0.00649093720000005	0
0.0119923063	0
0.00292267499999999	0
0.0141757152	0
0.00895949959999998	0
0.1105476141	0
0.0183295016	0
0.9946812103	1
0.9797188121	1
0.7810921496	1
0.00627531449999996	0
0.1647812727	0
0.1133259116	1
0.0392994897	0
0.0496312907999999	0
0.6786691877	1
0.2442986334	0
0.0326756448	0
0.00127406370000005	0
0.00985748509999995	0
0.0124037647	0
0.0545790076	0
0.0132261471	0
0.0438037999000001	0
0.9089749413	1
0.012831582	1
0.866171593	0
0.8410213916	0
0.9624696141	1
0.0131445591	0
0.3467817193	1
0.0114992444999999	0
0.1901407615	0
0.964308291	1
0.4338685775	1
0.1062293344	0
0.8067754861	1
0.5157027469	1
0.5495383828	0
0.3817260008	0
0.0634170055	0
0.9826811538	1
0.4525016225	1
0.000968995599999967	0
0.2994949544	1
0.0160849287	0
0.5354277048	1
0.9962720068	1
0.00469303489999995	0
0.8543102899	1
0.3121031355	1
0.00799149769999996	0
0.0136567292999999	0
0.7637358758	0
0.6677885261	1
0.0223254248	0
0.0518860757	0
0.0372056443	0
0.0208521677	0
0.3234232281	0
0.0221496814	0
0.0152404054	0
0.0227671173	0
0.2030640138	1
0.2261968275	1
0.9759341877	1
0.6062215785	0
0.4682800629	0
0.0298792036	0
0.0145745217	0
0.0194438938	0
0.3918561326	0
0.0463343914	0
0.0187856996	0
0.0271272677	0
0.028000396	0
0.0118616685	0
0.6381376617	1
0.00763760599999996	0
0.00373267980000003	0
0.5105187605	0
0.8798083626	0
0.027876212	0
0.0385592009	0
0.0295615592	1
0.0481721786	0
0.0212644938	0
0.00410114959999996	0
0.6591987323	1
0.0391387701	0
0.0128267511	0
0.0348904903	0
0.7695824931	1
0.5728122262	1
0.4626506631	1
0.5596117148	1
0.0207448968	0
0.021932518	0
0.0450552711	0
0.8344003805	0
0.0189164959	0
0.0760877353	0
0.4751144077	1
0.0364247	0
0.8882507161	1
0.1219874062	0
0.00295637299999996	0
0.051736759	0
0.6183855671	0
0.0706883421	0
0.0351929651	0
0.4291667888	1
0.010631352	0
0.418406235	0
0.00707057489999996	0
0.7545454549	1
0.0270948312	0
0.2923315611	0
0.0367840574	0
0.0468601277	0
0.0507893776	0
0.0322705784	0
0.0362463169	0
0.3977962464	1
0.0305724707	0
0.5394512977	0
0.2122168197	0
0.0183175925	0
0.0148413622	0
0.0425854038	0
0.0676628947	0
0.0366446945	0
0.0278375526	0
0.7327471484	0
0.039445058	0
0.341635219	0
0.8730365675	1
0.2815942235	1
0.9637614929	1
0.6804852948	1
0.0512767087	0
0.0176556328	0
0.0954714117	0
0.041170652	0
0.476329554	0
0.9877000069	1
0.9671370625	1
0.00539154409999998	0
0.9503955892	1
0.2729796388	1
0.0276228645	0
0.0416946656	0
0.0518085141	0
0.0313128665	0
0.0304129033	0
0.00264345349999995	0
0.0133026935	0
0.982433639	1
0.9746494482	1
0.0395040289	0
0.0755772567	0
0.679353042	1
0.9116531594	1
0.9657552554	1
0.8674770316	0
0.0959030394	0
0.374411264	0
0.9425581934	1
0.0246704891	0
0.2074645467	0
0.5121450865	1
0.1656930136	1
0.9586047528	1
0.9648296047	1
0.9656501147	1
0.9881727161	1
0.5049475927	1
0.4660223231	1
0.3733841682	1
0.9076417783	1
0.9479212019	1
0.9614741649	1
0.8220518151	1
0.6172375259	1
0.0296919495	1
0.4141765698	1
0.9845561463	1
0.8830873283	0
0.1256306085	0
0.3005971412	0
0.9813196717	1
0.0223254248	0
0.4877065178	1
0.8889066533	1
0.8190120005	0
0.5828422058	1
0.7946787526	1
0.7469602741	1
0.4923008692	1
0.3165347647	0
0.2349372972	0
0.5028041206	0
0.1428904123	0
0.7329102674	1
0.0319835268000001	0
0.00765171870000003	0
0.8346564319	1
0.7365989505	1
0.6306065845	1
0.1954936067	0
0.0221730464	0
0.9797433225	1
0.8502229431	1
0.6049402879	0
0.5895096832	1
0.4405452749	1
0.5689311756	1
0.9602935411	1
0.5216043532	1
0.9900167884	1
0.1613926419	0
0.6001646429	1
0.8309748493	1
0.5437394376	1
0.1695967771	0
0.0643123479	0
0.3391963279	0
0.2262595753	0
0.6558182643	1
0.6840358868	0
0.2653606098	0
0.3922419122	0
0.0988165237	0
0.1820265862	0
0.989520912	1
0.2199169808	0
0.9706575669	1
0.9892931452	1
0.7193086449	0
0.9222101182	1
0.4140875566	1
0.0296128468	0
0.8434755474	1
0.6416151932	1
0.3015141157	0
0.4461815224	1
0.176276636	1
0.9696379759	1
0.5158421564	0
0.8924720935	1
0.9472126575	1
0.9488739441	1
0.9378861961	1
0.5887650883	1
0.8042021739	1
0.9192511905	1
0.9086398937	1
0.9353589205	1
0.9115985775	1
0.6759223457	1
0.6954422332	1
0.6416840338	0
0.9779590694	1
0.0791755609	1
0.0244781401	0
0.6657201233	1
0.963272023	1
0.8762748753	0
0.5057760499	1
0.7906724388	1
0.7287522965	1
0.112647761	1
0.917408284	1
0.5872049861	1
0.0310328317	1
0.4958420297	0
0.0527591526	0
0.00563821099999995	0
0.7769856881	1
0.5125930054	1
0.0327308434	0
0.0754820141	0
0.9523469225	1
0.6107221897	1
0.9824576059	1
0.9309293864	1
0.0941532271	0
0.8713466516	1
0.259668741	0
0.6015072057	1
0.9824576059	1
0.7398531455	0
0.0469299687	0
0.6873045948	1
0.2972596839	1
0.4131631368	1
0.9535473753	1
0.9604462386	1
0.9443215248	1
0.9186228962	1
0.836030798	0
0.1065093667	1
0.8690682551	1
0.00604281169999998	0
0.743617998	1
0.4487188843	1
0.4451232753	1
0.0465569808	0
0.180842812	0
0.0290908072	0
0.0387770723	0
0.6224993428	1
0.6528830139	1
0.9266012364	1
0.4107018766	1
0.7375423298	1
0.0294762383	0
0.3008253991	1
0.9852357565	1
0.1307178456	0
0.2945107419	1
0.712925662	1
0.1028842973	0
0.1740270874	0
0.7618878217	1
0.9870515117	1
0.3032980716	1
0.9667259122	1
0.0548008255	0
0.034613254	1
0.645128427	0
0.9562775096	1
0.9847649624	1
0.8244127655	1
0.0262870682	0
0.9107690674	1
0.7370123229	1
0.1779062625	1
0.00257244869999995	0
0.9748303497	1
0.7432365363	1
0.7757312536	1
0.8857944319	1
0.8782996839	1
0.7180981015	1
0.9896436582	1
0.7233845727	1
0.7498389467	1
0.020080089	0
0.0913414179000001	0
0.9511370633	1
0.7741351038	1
0.0547555259	0
0.6550955116	1
0.672840845	1
0.9716184663	1
0.4169486403	1
0.09006303	0
0.0486594964	0
0.9986090015	1
0.3758742052	1
0.8099333796	1
0.1898732962	0
0.6102958569	1
0.9312548749	1
0.4091936011	1
0.2828677085	1
0.9788407428	1
0.9409476358	1
0.2687826924	0
0.9676466056	1
0.9181131878	1
0.9403641637	1
0.9787879986	1
0.9616922267	1
0.7335548292	1
0.7641636151	1
0.3196823203	1
0.1601040901	1
0.9629873229	1
0.0249545254	0
0.4817767758	1
0.0202903834	0
0.0850342124	0
0.0314643981	0
0.9129018651	1
0.8126602328	1
0.1247456678	1
0.1858509229	1
0.0331481214	0
0.9916727417	1
0.0518860757	0
0.1999579616	1
0.115349565	0
0.9891661893	1
0.879304816	1
0.929245236	1
0.0461855739	0
0.00838829460000001	0
0.2682289492	1
0.8628875596	1
0.8170470463	1
0.9881324244	1
0.9933253246	1
0.021877267	0
0.1669570747	1
0.4275050241	1
0.868173542	1
0.9795352023	1
0.9435774284	0
0.9723221076	1
0.9672380064	1
0.59493313	1
0.9562199628	1
0.9916811442	1
0.2915864677	1
0.9814994306	1
0.8457840198	1
0.9626241024	1
0.9712752383	1
0.4758376829	0
0.5043260558	1
0.9767044255	1
0.9580912178	0
0.3489243252	1
0.8907322492	1
0.8491904417	1
0.3728997324	0
0.3418462764	1
0.6686457246	1
0.6336637928	1
0.9349146529	1
0.976566208	1
0.0857754214999999	0
0.0058286179	0
0.7188630549	1
0.2898954756	0
0.9190134925	1
0.9730518413	1
0.2268350584	0
0.5491176849	1
0.131224983	0
0.9680628991	1
0.8848915047	1
0.0119874632	0
0.7426751812	1
0.1470886953	0
0.0604366817999999	0
0.771949459	1
0.5958518257	0
0.0384289038	0
0.6804989376	0
0.0422590457000001	0
0.4776430573	1
0.9845653268	0
0.2964021972	0
0.0246400208000001	0
0.1960143903	0
0.8751762882	1
0.8631885051	1
0.5887980625	1
0.0352088518	0
0.9760363908	1
0.00785965870000005	0
0.9795583125	1
0.0292932044000001	0
0.6574356614	1
0.2546905684	0
0.9951496191	1
0.9417368391	1
0.0198052996	0
0.9573727506	1
0.8185990687	1
0.8502904223	1
0.9741117386	1
0.6927729111	1
0.6146527371	1
0.9264343734	1
0.2049105883	1
0.8057915227	1
0.9647516829	1
0.0241659294	0
0.4065745286	0
0.1401037389	0
0.9737388973	1
0.9423618547	1
0.9670014731	1
0.4992990495	0
0.9914648395	1
0.9641667176	1
0.0405417227	0
0.9007959937	1
0.2440797259	0
0.0583914108	0
0.00531926429999996	0
0.9905995391	1
0.0804437944	1
0.8318300835	1
0.7900239727	1
0.5888742647	1
0.4107555818	1
0.0546048358	0
0.0977807701	0
0.2012627317	0
0.0629965295	0
0.6249254178	1
0.6641799833	0
0.0149083117	0
0.0294620947000001	0
0.4438801466	1
0.4002657671	0
0.4106556863	1
0.9081165431	1
0.9588966455	1
0.7181564214	1
0.9718134713	1
0.9641373435	1
0.8130916531	1
0.8079386939	0
0.3414655766	1
0.784013598	1
0.2527041974	1
0.0291378666	0
0.7462002286	1
0.5004365692	1
0.786237202	1
0.9058465642	1
0.8717369363	1
0.2552695622	0
0.0885852279	0
0.795461782	1
0.8548842289	1
0.9828021373	1
0.4195014722	0
0.8492248786	1
0.6468028426	1
0.9682648044	1
0.1332596096	0
0.4196590263	1
0.8093522414	1
0.9664898724	1
0.0411621589	0
0.2094088899	0
0.2401299752	1
0.0827266675	0
0.9765996913	1
0.7387574417	1
0.5915252637	1
0.1910180556	1
0.587425063	1
0.0285009865	0
0.9462578051	1
0.6350053524	1
0.7164629411	0
0.7919467384	1
0.9048937131	1
0.6199402709	0
0.504540904	1
0.0485193681	0
0.0570533749	0
0.9499997284	1
0.0235638381	0
0.6816946526	1
0.8490657583	1
0.0304218737	0
0.4679547121	1
0.0215128282	0
0.0502340999000001	0
0.4530873489	1
0.0115881291	0
0.8366613424	1
0.1227773248	0
0.147398443	0
0.7037501391	1
0.1489292747	1
0.1738962347	1
0.9379281225	1
0.2216893523	1
0.9057469946	0
0.700354796	0
0.884276192	1
0.519531011	1
0.9796997505	1
0.9816199227	1
0.3349341313	1
0.185312554	1
0.870775444	1
0.3612297552	1
0.1999809426	0
0.022679801	0
0.9548372055	1
0.2279230463	1
0.58564772	1
0.8459213291	1
0.0680274713	0
0.089925824	0
0.7669320646	1
0.5299584177	0
0.597034252	1
0.664525649	1
0.0141598764	0
0.5578303018	1
0.0433318774	0
0.00537897740000004	0
0.9622105601	1
0.761728366	1
0.9886451317	1
0.9756557233	1
0.9788532573	1
0.4717588566	1
0.9793156529	1
0.5601485455	0
0.9711714268	1
0.00763760599999996	0
0.9048887584	1
0.0148952129	0
0.489467879	1
0.4066923239	0
0.6068324096	1
0.8607901611	1
0.1476674569	0
0.359511842	1
0.6199402709	1
0.5848028421	0
0.6344462545	1
0.9764053246	1
0.7069888439	0
0.6366367515	1
0.0164032437	0
0.3331717617	0
0.0153301288	0
0.585651936	1
0.3796831368	0
0.9553251288	1
0.0372328789	0
0.5919714889	1
0.6931233852	1
0.7030405567	0
0.6928464904	1
0.0394000124	0
0.9696379759	1
0.9698673142	1
0.0140857867	0
0.9813066824	1
0.4307973497	1
0.6367188565	1
0.5509845033	1
0.0194808217	0
0.0227701444	0
0.7945004602	1
0.9579640985	1
0.021539764	0
0.3431297093	0
0.506709079	1
0.2851815475	1
0.5340596663	1
0.9308043961	1
0.0242768299	0
0.0783182676	0
0.302392296	0
0.2993307656	0
0.9678669706	1
0.299515796	0
0.9698081452	0
0.7577366291	1
0.9779474237	1
0.0442590716	0
0.9217776445	1
0.1642768345	0
0.9675467439	1
0.1377561418	0
0.3972863537	1
0.023697959	0
0.030295597	0
0.4638588629	1
0.0329153465000001	0
0.9827140801	1
0.5741378548	1
0.9522296486	1
0.7441074822	1
0.0452849388	0
0.1448318737	0
0.8732414236	1
0.2480002194	0
0.2691649559	1
0.939809873	1
0.7227673947	1
0.5404753115	1
0.0128267511	0
0.9784957906	1
0.5684601875	0
0.078377004	0
0.8766022559	1
0.5786173743	1
0.9046102477	1
0.9897370836	1
0.9476983724	1
0.6377005983	0
0.2712864279	0
0.2785595377	1
0.0730719755	0
0.989520912	1
0.7208073318	1
0.1548786741	0
0.9787291954	1
0.1531393081	0
0.961910781	1
0.9599352935	1
0.1973334445	0
0.9725826556	1
0.7868882879	1
0.9734443662	1
0.9841308522	1
0.9827664709	1
0.696459135	0
0.1112656778	1
0.2444677078	1
0.7787745052	0
0.193934562	0
0.9104995344	1
0.0290994923	0
0.9549038143	1
0.1557262533	1
0.9146432401	1
0.4896225643	1
0.9658665782	1
0.0560975767	0
0.1333407619	1
0.0456756112	0
0.9839255236	1
0.2846380885	0
0.4851524035	1
0.7216146344	1
0.0188965527	0
[truncated: 404 more rows]
